# Supplementary material for: Targeting Hypoglycemic Natural Products from the Cloud Forest Plants Using Chemotaxonomic Computer-Assisted Selection
Source: Int J Mol Sci. 2024 Oct 10;25(20):10881. doi: 10.3390/ijms252010881 (PMC11507857; doi:10.3390/ijms252010881)
Supplement: Supplementary file 1 [file ijms-25-10881-s001.zip]

Archive with 1 entries (1 files):
- ijms-3218489-supplementary.pdf
